# Supplementary material for: Evaluating the Implementation and Effectiveness of Competency-Based Education in Sudanese Dental Curricula: A Comparative Analysis of Curriculum Models
Source: Dent J (Basel). 2025 Mar 25;13(4):139. doi: 10.3390/dj13040139 (PMC12025711; doi:10.3390/dj13040139)
Supplement: Supplementary file 1 [file dentistry-13-00139-s001.zip]

Archive with 1 entries (1 files):
- dentistry-3477271-supplementary materials_Interview Guide.pdf
